# Supplementary material for: Leaf mineral nutrient remobilization during leaf senescence and modulation by nutrient deficiency
Source: Front Plant Sci. 2015 May 13;6:317. doi: 10.3389/fpls.2015.00317 (PMC4429656; doi:10.3389/fpls.2015.00317)
Supplement: Supplementary file 1 [file DataSheet1.XLSX]

## Sheet: SD 1 Nutrient solutions
		Concentrations (µM) of nutrients in the solution deprived in:
Salts	Control	N	K	Ca	P	S	Mg	Fe	B	Mn	Zn	Cu	Mo	Ni
CaCO3	2000	3250	5000	0	2000	2000	2000	2000	2000	2000	2000	2000	2000	2000
KNO3	1250	0	0	3750	1250	1250	1250	1250	1250	1250	1250	1250	1250	1250
Ca(NO3)2, 4H2O	1250	0	1875	0	1250	1250	1250	1250	1250	1250	1250	1250	1250	1250
KH2PO4	250	250	0	250	0	250	250	250	250	250	250	250	250	250
MgSO4	500	500	500	500	500	0	0	500	500	500	500	500	500	500
EDTA, 2 NaFe, 3 H2O	200	200	200	200	200	200	200	0	200	200	200	200	200	200
H3BO3	10	10	10	10	10	10	10	10	0	10	10	10	10	10
MnSO4	5	5	5	5	5	5	5	5	5	0	5	5	5	5
ZnSO4	3	3	3	3	3	3	3	3	3	3	0	3	3	3
CuSO4	0.7	0.7	0.7	0.7	0.7	0.7	0.7	0.7	0.7	0.7	0.7	0	0.7	0.7
(NH4)6 Mo7O24	0.7	0.7	0.7	0.7	0.7	0.7	0.7	0.7	0.7	0.7	0.7	0.7	0	0.7
CoCl2	0.1	0.1	0.1	0.1	0.1	0.1	0.1	0.1	0.1	0.1	0.1	0.1	0.1	0.1
NiCl2	0.04	0.04	0.04	0.04	0.04	0.04	0.04	0.04	0.04	0.04	0.04	0.04	0.04	0
SiO2	100	100	100	100	100	100	100	100	100	100	100	100	100	100
Na 2O	38.7755	38.7755	38.7755	38.7755	38.7755	38.7755	38.7755	38.7755	38.7755	38.7755	38.7755	38.7755	38.7755	38.7755
MgCl2	0	0	0	0	0	300	0	0	0	0	0	0	0	0
Na2SO4	0	0	0	0	0	0	0	0	0	5	3	0.7	0	0
CaCl2, 2 H2O	1250	1250	625	0	1250	1250	1250	1250	1250	1250	1250	1250	1250	1250
H2PO4	0	0	250	0	0	0	0	0	0	0	0	0	0	0
KCl	250	250	0	2000	250	0	250	250	250	250	250	250	250	250
HCl	0	0	1500	0	0	0	0	500	0	0	0	0	0	0
NaOH	0	0	0	0	0	0	0	400	0	0	0	0	0	0
KOH	0	1250	0	50	250	0	0	0	0	0	0	0	0	0
KHSO4	0	0	0	0	0	0	500	0	0	0	0	0	0	0
		Concentrations (µM) of nutrients in the solution deprived in:
Elements	Control	N	K	Ca	P	S	Mg	Fe	B	Mn	Zn	Cu	Mo	Ni
N	3754.2	4.2	3754.2	3754.2	3754.2	3754.2	3754.2	3754.2	3754.2	3754.2	3754.2	3754.2	3750	3754.2
K	1750	1750	0	6050	1750	1500	2250	1750	1750	1750	1750	1750	1750	1750
Ca	4500	4500	7500	0	4500	4500	4500	4500	4500	4500	4500	4500	4500	4500
P	250	250	250	250	0	250	250	250	250	250	250	250	250	250
S	508.7	508.7	508.7	508.7	508.7	8.7	508.7	508.7	508.7	508.7	508.7	508.7	508.7	508.7
Mg	500	500	500	500	500	300	0	500	500	500	500	500	500	500
Fe	400	400	400	400	400	400	400	0	400	400	400	400	400	400
B	10	10	10	10	10	10	10	10	0	10	10	10	10	10
Mn	5	5	5	5	5	5	5	5	5	0	5	5	5	5
Zn	3	3	3	3	3	3	3	3	3	3	0	3	3	3
Cu	0.7	0.7	0.7	0.7	0.7	0.7	0.7	0.7	0.7	0.7	0.7	0	0.7	0.7
Mo	4.9	4.9	4.9	4.9	4.9	4.9	4.9	4.9	4.9	4.9	4.9	4.9	0	4.9
Ni	0.04	0.04	0.04	0.04	0.04	0.04	0.04	0.04	0.04	0.04	0.04	0.04	0.04	0
Cl	2750.28	2750.28	2750.28	2000.28	2750.28	2800.28	2750.28	3250.28	2750.28	2750.28	2750.28	2750.28	2750.28	2750.2
Co	0.1	0.1	0.1	0.1	0.1	0.1	0.1	0.1	0.1	0.1	0.1	0.1	0.1	0.1
Si	100	100	100	100	100	100	100	100	100	100	100	100	100	100
Na	477.551	477.551	477.551	477.551	477.551	477.551	477.551	477.551	477.551	487.551	483.551	478.951	477.551	477.551

## Sheet: SD2 Soil Analysis 
		Triticum aestivum Hordeum vulgare Zea mays Brassica napus		Quercus robur Populus nigra		Alnus glutinosa
	pH	7.9		6		7.9
	Organic matter	3.7	%	4.6	%	3.7	%
	Cation exchange capacity	14.3	meq/100g	12	meq/100g	16.6	meq/100g
	C/N	8.6		9.9		9.9
	Total Nitrogen	2500	ppm	2700	ppm	2200	ppm
	Exchangeable calcium	11880	ppm	2192	ppm	7234	ppm
	Exchangeable magnesium	156	ppm	349	ppm	169	ppm
	Exchangeable potassium	306	ppm	474	ppm	210	ppm
	Exchangeable phosphorus	75	ppm	64	ppm	17	ppm
	Exchangeable sodium	22	ppm	48	ppm	123	ppm
	Exchangeable copper	1.9	ppm	3.4	ppm	1.5	ppm
	Exchangeable zinc	3.2	ppm	5.8	ppm	2.4	ppm
	Exchangeable manganese	11.6	ppm	34.8	ppm	17	ppm
	Exchangeable iron	33.8	ppm	694	ppm	55.1	ppm
	Boron soluble in water	0.28	ppm	0.48	ppm	0.29	ppm
	Molybdenum	<0.5	ppm	<0.5	ppm	<0.5	ppm
	Nickel	26	ppm	12	ppm	18	ppm

## Sheet: SD3 Quercus robur
			Supplemental data 3: Quercus robur L.

## Sheet: SD4 Populus nigra
			Supplemental data 4: Populus nigra L.

## Sheet: SD5 Alnus glutinosa
			Supplemental data 5: Alnus glutinosa L.

## Sheet: SD6 Zea Mays
			Supplemental data 6: Zea mays L.

## Sheet: SD7 Pisum sativum
			Supplemental data 7: Pisum sativum L.

## Sheet: SD8 Brassica napus
			Supplemental data 8: Brassica napus L.

## Sheet: SD9 Triticum aestivum
			Supplemental data 9: Triticum aestivum L.

## Sheet: SD10 Hordeum vulgare
			Supplemental data 10: Hordeum vulgare L.

[truncated: 1 more sheets: SD11 Deficiencies]
